# Supplementary material for: Live imaging of collagen deposition during skin development and repair in a collagen I – GFP fusion transgenic zebrafish line
Source: Dev Biol. 2018 Sep 1;441(1):4–11. doi: 10.1016/j.ydbio.2018.06.001 (PMC6080847; doi:10.1016/j.ydbio.2018.06.001)
Supplement: Supplementary file 4 — Supplementary material [file mmc4.zip]

Archive with 1 entries (1 files):
- Directionality2__V1.java
