# Supplementary material for: Live imaging of collagen deposition during skin development and repair in a collagen I – GFP fusion transgenic zebrafish line
Source: Dev Biol. 2018 Sep 1;441(1):4–11. doi: 10.1016/j.ydbio.2018.06.001 (PMC6080847; doi:10.1016/j.ydbio.2018.06.001)
Supplement: Supplementary file 4 — Supplementary material [file mmc4.zip › Directionality2__V1.java]

package fiji.analyze.directionality;

import ij.*;
import ij.gui.GenericDialog;
import ij.gui.ImageCanvas;
import ij.gui.Line;
import ij.gui.NewImage;
import ij.gui.Roi;
import ij.measure.CurveFitter;
import ij.measure.ResultsTable;
import ij.plugin.Duplicator;
import ij.plugin.PlugIn;
import ij.plugin.filter.Convolver;
import ij.plugin.filter.GaussianBlur;
import ij.process.ByteProcessor;
import ij.process.ColorProcessor;
import ij.process.FHT;
import ij.process.FloatProcessor;
import ij.process.ImageProcessor;

import java.awt.Color;
import java.awt.Dimension;
import java.awt.GridLayout;
import java.awt.Point;
import java.awt.event.MouseEvent;
import java.awt.event.MouseMotionListener;
import java.util.ArrayList;

import javax.swing.JFrame;
import javax.swing.JPanel;
import javax.swing.JScrollPane;
import javax.swing.JTable;

import org.apache.commons.math.complex.Complex;
import org.jfree.chart.ChartFactory;
import org.jfree.chart.ChartPanel;
import org.jfree.chart.JFreeChart;
import org.jfree.chart.plot.PlotOrientation;
import org.jfree.chart.plot.XYPlot;
import org.jfree.chart.renderer.LookupPaintScale;
import org.jfree.chart.renderer.xy.ClusteredXYBarRenderer;
import org.jfree.chart.renderer.xy.XYLineAndShapeRenderer;
import org.jfree.data.xy.XYSeries;
import org.jfree.data.xy.XYSeriesCollection;


/**
 * <h2>Usage</h2> This plugin is used to infer the preferred orientation of
 * structures present in the input image. It computes a histogram indicating the
 * amount of structures in a given direction. Images with completely isotropic
 * content are expected to give a flat histogram, whereas images in which there
 * is a preferred orientation are expected to give a histogram with a peak at
 * that orientation.
 * <p>
 * Angles are reported in their common mathematical sense. That is: 0º is the
 * East direction, and the orientation is counterclockwise.
 *
 * <h2>Statistics generated</h2>
 *
 * On top of the histogram, the plugin tries to generate statistics on the
 * highest peak found.
 * <p>
 * The highest peak is fitted by a Gaussian function, taking into account the
 * periodic nature of the histogram. The 'Direction (º)' column reports the
 * center of the gaussian. The 'Dispersion (º)' column reports the standard
 * deviation of the gaussian. The 'Amount' column is the sum of the histogram
 * from the center of the peak to <b>two</b> standard deviation away, divided by 
 * the total sum of the histogram. The
 * real histogram values are used for the summation, not the gaussian fit. The
 * 'Goodness' column reports the goodness of the fit; 1 is good, 0 is bad.
 * <p>
 * A study made on artificial images reveal that the 'Amount' value as
 * calculated here underestimates the real proportion of structures with the
 * preferred orientation.
 *
 * <h2>Analysis methods</h2>
 *
 * Two methods are implemented:
 *
 * <h3>Fourier components analysis</h3>
 *
 * This method is based on Fourier spectrum analysis. For a square
 * image, structures with a preferred orientation generate a periodic pattern at
 * +90º orientation in the Fourier transform of the image, compared to the
 * direction of the objects in the input image. 
 * <p>
 * This plugin chops the image into
 * square pieces, and computes their Fourier power spectra. The later are
 * analyzed in polar coordinates, and the power is measured for each angle using
 * the spatial filters proposed in [1].
 *
 * <h3>Local gradient orientation</h3>
 *
 * This method is a local analysis. The gradient of the image is calculated using a 5x5
 * Sobel filter, and is used to derive the local gradient orientation. This orientation 
 * is then used to build the histogram, by putting the square of the gradient norm 
 * in the adequate bin. The square of the norm was retained, so as to have an histogram 
 * with the same dimension that for the Fourier analysis.
 *
 *
 * <h2>Orientation map</h2>
 *
 * Since version 2.0, the plugin offers the possibility to generate an orientation map,
 * where the image is colored according to its local directionality, or location orientation.
 * This has a well an easily defined meaning in the case of the local gradient orientation 
 * method, but things are a bit more complicated in the case of the Fourier component, which
 * is a global method. 
 * <p>
 * In the later case, the image is filtered using the Fourier filters described above, and 
 * transformed back using inverse Fourier transform. For each pixel, the direction retained
 * is the one that has the strongest intensity when filtered in this orientation.
 * <p> 
 * To generate the orientation map image, a HSB image is made by taking
 * <ul>
 * 	<li> the local orientation as hue
 * 	<li> the original image gray value as brightness
 * 	<li> for saturation:
 * 	<ul>
 * 		<li> the power spectrum value for the Fourier component method
 * 		<li> the gradient magnitude square for the Local gradient orientation method
 * </ul>
 * </ul>
 *
 *
 * <h2>Code structure</h2>
 *
 * This plugin is written as a classical ImageJ plugin. It implements {@link PlugIn}. 
 * <p>
 * String arguments can be passed to it, using the {@link #run(String)} method.
 * For instance:
 *
 *  <pre>
 *  ImagePlus imp = IJ.openImage("./TwoLines.tif");
 *  imp.show();
 *  Directionality_ da = new Directionality_();
 *  da.run("nbins=60, start=-90, method=gradient");
 *  </pre>
 *
 * It is also possible to run the plugin non-interactively from another class, or even in
 * a script. For instance in Python:
 *
 * 	<pre>
 * 	import fiji.analyze.directionality.Directionality_
 *
 * 	# Instantiate plugin
 * 	dir = fiji.analyze.directionality.Directionality_()
 *
 * 	# Set fields and settings
 * 	dir.setImagePlus(WindowManager.getCurrentImage())
 * 	# dir.setMethod(fiji.analyze.directionality.Directionality_.AnalysisMethod.LOCAL_GRADIENT_ORIENTATION)
 * 	dir.setMethod(fiji.analyze.directionality.Directionality_.AnalysisMethod.FOURIER_COMPONENTS)
 * 	dir.setBinNumber(30)
 * 	dir.setBinStart(-60)
 *	dir.setBuildOrientationMapFlag(True)
 *
 *	# Do calculation
 *	dir.computeHistograms()
 *	dir.fitHistograms()
 *
 *	# Display plot frame
 *	plot_frame = dir.plotResults()
 *	plot_frame.setVisible(True)
 *
 *	# Display fit analysis
 *	data_frame = dir.displayFitAnalysis()
 *	data_frame.setVisible(True) 
 *
 *	# Display results table
 *	table = dir.displayResultsTable()
 *	table.show("Directionality histograms")
 *
 *	# Display orientation map
 *	stack = dir.getOrientationMap()
 *	ImagePlus("Orientation map", stack).show()
 *
 *	# Generate a color wheel
 *	fiji.analyze.directionality.Directionality_.generateColorWheel().show()
 *</pre>
 *
 * <h2>Version history</h2>
 *
 * <ul>
 * <li> v2.0 - 2010-06-08: After a lot of mistakes and problems, each method now propose to 
 * generate an orientation map, which colors the image according to the local directionality.
 * <li> v1.3 - 2010-03-17: Heavy refactoring, made it implement Plugin interface, so has to 
 * be conveniently called from a script.
 * <li> v1.2 - 2010-03-10: Added a new analysis method based on local gradient orientation.
 * <li> v1.1 - 2010-03-05: Added an option to export the histogram as a table, and option 
 * to circular-shifts the histogram.
 * <li> v1.0 - 2010-03-01: First working commit with the Fourier method.
 * </ul>
 *
 * <h2>References</h2>
 * [1] Liu. Scale space approach to directional analysis of images. Appl. Opt. (1991) vol. 30 (11) pp. 1369-1373 
 * <p>
 * A discussion with A. Leroy and another one with J. Schindelin are greatly acknowledged. 
 * <p>
 *
 * @author Jean-Yves Tinevez jeanyves.tinevez@gmail.com
 * @version 2.0
 *
 * Original plugin (available at https://github.com/fiji/Directionality as of 06-Dec-2017)
 * modified by Stephen Cross (stephen.cross@bristol.ac.uk) to include alignment index (AI) metric
 * and separation of angular histogram into 0-90 degree and 90-180 degree partitions.
 *
 */
public class Directionality2_ implements PlugIn {
	
	/*
	 * ENUMS
	 */

    public enum AnalysisMethod {
        FOURIER_COMPONENTS,
        LOCAL_GRADIENT_ORIENTATION;
        public String toString() {
            switch (this) {
                case FOURIER_COMPONENTS:
                    return "Fourier components";
                case LOCAL_GRADIENT_ORIENTATION:
                    return "Local gradient orientation";
            }
            return "Not implemented";
        }
        public String toCommandName() {
            switch (this) {
                case FOURIER_COMPONENTS:
                    return "Fourier";
                case LOCAL_GRADIENT_ORIENTATION:
                    return "Gradient";
            }
            return "Not implemented";
        }
    }
	
	
	/*
	 * FIELDS
	 */
	
	/* CONSTANTS */

    private static final float FREQ_THRESHOLD = 5.0f; // get rid of pixels too close to the center in the FFT spectrum
    /** How many sigmas away from the gaussian center we sum to get the amount value. */
    private static final double SIGMA_NUMBER = 2;
    private static final String PLUGIN_NAME = "Directionality analysis";
    private static final String VERSION_STR = "2.0.1";


    /* USER SETTING FIELDS, memorized between runs*/
    private static boolean setting_debug = false;
    /** The number of bins to create. */
    private static int setting_nbins = 90;
    /** The first bin in degrees when displaying the histogram, so that we are not forced to start at -90 */
    private static double setting_bin_start = -90;
    /** Method used for analysis, as set by the user. */
    private static AnalysisMethod setting_method = AnalysisMethod.FOURIER_COMPONENTS;
    /** If set true, will display a {@link ResultsTable} with the histogram at the end of processing. */
    private static boolean setting_display_table = false;
    /** If true, will calculate a map of orientation. */
    private static boolean setting_build_orientation_map = false;
    /** If true, will display a color wheel to interpret the orientation map. */
    private static boolean setting_display_color_wheel = false;

	
	/* SETTING FIELDS, they determine results */

    /** The ImagePlus this plugin operates on. */
    protected ImagePlus imp;
    /** If true, will display FFTs and filters. */
    protected boolean debug = false;
    /** The number of bins to create. */
    protected int nbins = 90;
    /** The first bin in degrees when displaying the histogram, so that we are not forced to start at -90 */
    private double bin_start = -90;
    /** Method used for analysis, as set by the user. */
    private AnalysisMethod method = AnalysisMethod.FOURIER_COMPONENTS;
    /** If set true, will display a {@link ResultsTable} with the histogram at the end of processing. */
    private boolean display_table = false;
    /** If true, will calculate a map of orientation. */
    private boolean build_orientation_map = false;
    /** If true, will display a color wheel to interpret the orientation map. */
    private boolean display_color_wheel = false;


	/* STD FIELDS */

    /** FloatProcessor to convert source ImageProcessor to. */
    private FloatProcessor fip;
    /** Fourier filters are stored as a stack */
    protected ImageStack filters;
    /** Polar coordinates, stored as a FloatProcessor. */
    protected FloatProcessor window, r, theta;
    protected int width, height, small_side, long_side, npady, npadx, step, pad_size;
    /** The bin centers, in radians. Internally, they always range from -pi/2 to pi/2. */
    protected double[] bins;
    /** The directionality histogram, one array per processor (3 in the case of a ColorProcessor).*/
    protected ArrayList<double[]> histograms;

    private FloatProcessor padded_square_block;
    private float[] window_pixels;
    /** Store fit results when fit method is called. */
    protected ArrayList<double[]> params_from_fit;
    /** Store goodness of fit results when fit method is called. */
    protected double[] goodness_of_fit;
    /** Store a String representing the fitting function. */
    protected String fit_string;
    /** Used to pass the slice we are currently analyzing. */
    private int slice_index;
    /** This stack stores the orientation map. */
    ImageStack orientation_map;
	
	
	/*
	 * PLUGIN METHODS
	 */


    /**
     * Called when this plugin is launched from ImageJ.
     * This method
     * <ol>
     * 	<li> grabs the current ImagePlus
     * 	<li> displays the user dialog and sets setting fields accordingly
     * 	<li> calls the {@link #computeHistograms()} method, which computes the histograms
     * 	<li> calls the {@link #fitHistograms()} method, which fits the histograms
     * 	<li> display the results
     * </ol>
     * <p>
     * If the method is called with String arguments, fields are set according to it, and
     * no dialog are displayed (macro recordable).
     *
     *  @param  arg  the string argument, for instance "nbins=90, start=-90, method=gradient"
     */
    public void run(String arg) {

        // Test if we get an image
        imp = WindowManager.getCurrentImage();
        if (null == imp) {
            IJ.error("Directionality", "No images are open.");
            return;
        }

        Roi roi = imp.getRoi();
        if (null != roi)
            imp = new Duplicator().run(imp, 1, imp.getNSlices());

        // Non-interactive mode?
        if (null != arg && arg.length() > 0) {

            // Parse possible macro inputs
            String str = parseArgumentString(arg, "nbins=");
            if (null != str) {
                try {
                    nbins = Integer.parseInt(str);
                } catch (NumberFormatException nfe) {
                    IJ.error("Directionality: bad argument for number of bins: "+str);
                    return;
                }
            }
            str = parseArgumentString(arg, "start=");
            if (null != str) {
                try {
                    bin_start = Double.parseDouble(str);
                } catch (NumberFormatException nfe) {
                    IJ.error("Directionality: bad argument for start point: "+str);
                    return;
                }
            }
            str = parseArgumentString(arg, "method=");
            if (null != str) {
                for (AnalysisMethod m : AnalysisMethod.values()) {
                    if (m.toCommandName().equalsIgnoreCase(str)) {
                        method = m;
                    }
                }
            }
        } else {
            boolean userHasCanceled = showDialog();
            if (userHasCanceled)
                return;
        }

        // Launch analysis, this will set the directionality field
        computeHistograms();

        // Fit histograms
        fitHistograms();

        // Display results
        JFrame plot_frame = plotResults();
        JFrame data_frame = displayFitAnalysis();

//		int x = Math.max(0, imp.getWindow().getLocation().x - plot_frame.getSize().width);
//		int y = imp.getWindow().getLocation().y;
//		plot_frame.setLocation(x, y);

//		y += plot_frame.getHeight();
//		if (y>Toolkit.getDefaultToolkit().getScreenSize().getHeight()) {
//			y = (int) (0.9 * Toolkit.getDefaultToolkit().getScreenSize().getHeight());
//		}
//		data_frame.setLocation(x, y);
        plot_frame.setLocationRelativeTo(imp.getWindow());
        data_frame.setLocationRelativeTo(plot_frame);
        plot_frame.setVisible(true);
        data_frame.setVisible(true);

        if (display_table) {
            ResultsTable table = displayResultsTable();
            table.show("Directionality histograms for "+imp.getShortTitle()+" (using "+method.toString()+")");
        }

        if (build_orientation_map) {
            ImagePlus imp_map = new ImagePlus("Orientation map for "+imp.getShortTitle(), orientation_map);
            imp_map.show();
            ImageCanvas canvas_map = imp_map.getCanvas();
            addColorMouseListener(canvas_map);
        }

        if (display_color_wheel) {
            ImagePlus cw = generateColorWheel();
            cw.show();
            ImageCanvas canvas_cw = cw.getCanvas();
            addColorMouseListener(canvas_cw);
        }
    }
	
	
	
	
	
	
	

	/*
	 * PUBLIC METHODS
	 */


    /**
     * This method runs the analysis on all slices, and store resulting histograms in the
     * {@link #histograms} fields. Calling this method resets the aforementioned field.
     */
    public void computeHistograms() {
        if (null == imp) return;

        // Reset analysis fields
        params_from_fit = null;
        goodness_of_fit = null;

        // Prepare helper fields
        bins = prepareBins(nbins, true);
        switch (method) {
            case FOURIER_COMPONENTS:
                initFourierFields();
                break;
            case LOCAL_GRADIENT_ORIENTATION:
                break;
        }

        // Prepare result holder
        int n_slices = imp.getStackSize();
        // START OF MODIFICATION
//        histograms = new ArrayList<double[]>(n_slices * imp.getNChannels());
        histograms = new ArrayList<double[]>(n_slices * imp.getNChannels() * 2);
        // END OF MODIFICATION
        if (build_orientation_map) {
            orientation_map = new ImageStack(imp.getWidth(), imp.getHeight());
        }

        // Loop over each slice
        ImageProcessor ip = null;
        double[] dir = null;
        for (int i = 0; i < n_slices; i++) {
            slice_index = i;
            ip = imp.getStack().getProcessor(i+1);
            for (int channel_number = 0; channel_number < ip.getNChannels(); channel_number++) {

                // Convert to float processor
                fip = ip.toFloat(channel_number, fip);

                // Dispatch to specialized method
                switch (method) {
                    case FOURIER_COMPONENTS:
                        dir = fourier_component(fip);
                        break;
                    case LOCAL_GRADIENT_ORIENTATION:
                        dir = local_gradient_orientation(fip);
                        break;
                }

                // Normalize directionality
                double sum = dir[0];
                for (int j = 1; j < dir.length; j++) {
                    sum += dir[j];
                }
                for (int j = 0; j < dir.length; j++) {
                    dir[j] = dir[j] / sum;
                }

                // START OF MODIFICATION
                double[] half_dir1 = new double[(int) Math.floor(dir.length/2)];
                for (int ii=0;ii<half_dir1.length;ii++) {
                    half_dir1[ii] = dir[ii];
                }
                histograms.add( half_dir1 );
                double[] half_dir2 = new double[(int) Math.floor(dir.length/2)];
                for (int ii=0;ii<half_dir2.length;ii++) {
                    half_dir2[ii] = dir[half_dir2.length+ii];
                }
                histograms.add( half_dir2 );
                // START OF MODIFICATION
            }
        }

        // START OF MODIFICATION
        // Updating the bins, so they only cover half the range
        nbins = (int) Math.floor(nbins/2);
        bins = prepareBins(nbins, false);
        // END OF MODIFICATION
    }

    /**
     * This method generates a {@link ResultsTable} containing the histogram data for display
     * in ImageJ. It can be used to export the data to a CSV file.
     *
     * @return  the result table, which show() method must be called to become visible.
     */
    public ResultsTable displayResultsTable() {
        if (null == histograms)
            return null;

        // Wrap shifting angle to [-90  90[
        double wrapped_angle = ((bin_start+90)  % 180 + 180) % 180 - 90;
        int wrap_index = 0;
        for (int i = 0; i < bins.length; i++) {
            if (wrapped_angle <= Math.toDegrees(bins[i])) {
                wrap_index = i;
                break;
            }
        }

        double[] wrapped_bins = new double[nbins];
        for (int i = 0; i < wrapped_bins.length; i++) {
            wrapped_bins[i] = Math.toDegrees(bins[wrap_index] + (bins[1]-bins[0])*i);
        }

        ResultsTable table = new ResultsTable();
        table.setPrecision(9);
        String[] names = makeNames();
        double[] dir;
        int index = 0;
        for (int i = wrap_index; i < bins.length; i++) {
            table.incrementCounter();
            table.addValue("Direction (°)", wrapped_bins[index]);
            for (int j = 0; j < names.length; j++) {
                dir = histograms.get(j);
                table.addValue(names[j], dir[i]);
                double val = CurveFitter.f(CurveFitter.GAUSSIAN, params_from_fit.get(j), bins[i]);
                table.addValue(names[j]+"-fit", val);
            }
            index++;
        }
        for (int i = 0; i < wrap_index; i++) {
            table.incrementCounter();
            table.addValue("Direction (°)", wrapped_bins[index]);
            for (int j = 0; j < names.length; j++) {
                dir = histograms.get(j);
                table.addValue(names[j], dir[i]);
                double val = CurveFitter.f(CurveFitter.GAUSSIAN, params_from_fit.get(j), bins[i]);
                table.addValue(names[j]+"-fit", val);
            }
            index++;
        }

        return table;
    }

    /**
     * Return the result of analyzing the gaussian fit of the peak.
     * Results are returned in the shape of an ArrayList of double[], one element
     * per slice. The content of the double arrays is as follow:
     * <ol start=0>
     * 	<li> gaussian peak center
     * 	<li> gaussian standard deviation
     * 	<li> amount, that is: the sum of the histogram data from the gaussian center until {@value #SIGMA_NUMBER} times
     * its standard deviation away
     * 	<li> the goodness of fit
     * </ol>
     * The periodic nature of the data is taken into account. For the amount value, the actual values
     * of the histogram are summed, not the values from the fit.
     *
     *
     * @return  the fit analysis
     */
    public ArrayList<double[]> getFitAnalysis() {
        if (null == histograms)
            return null;

        final ArrayList<double[]> fit_analysis = new ArrayList<double[]>(histograms.size());
        double[] gof = getGoodnessOfFit();
        double[] params = null;
        double[] dir = null;
        double[] analysis = null;
        double amount, center, std, xn;

        for (int i = 0; i < histograms.size(); i++) {
            params =  params_from_fit.get(i);
            dir = histograms.get(i);
            analysis = new double[9];

            amount = 0; // we sum under +/- N*sigma, taking periodicity into account
            center = params[2];
            std = params[3];
            for (int j = 0; j < dir.length; j++) {
                xn = bins[j];
                if (Math.abs(xn-center) > 90.0 ) { // too far, we want to shift then
                    if (xn>center) {
                        xn = xn - 180.0;
                    } else {
                        xn = xn + 180.0;
                    }
                }
                if ( (xn<center-SIGMA_NUMBER*std) || (xn>center+SIGMA_NUMBER*std) ) {
                    continue;
                }
                amount += dir[j];
            }

            double[] extra_meas = calculateSpreadMeasures(dir);

            analysis[0] = center;
            analysis[1] = std;
            analysis[2] = amount;
            analysis[3] = gof[i];
            analysis[4] = extra_meas[0]; // mean
            analysis[5] = extra_meas[1]; // circular dispersion
            analysis[6] = extra_meas[2]; // AI
            analysis[7] = extra_meas[3]; // AI (BG-sub)
            analysis[8] = extra_meas[4]; // BG val
            fit_analysis.add(analysis);
        }
        return fit_analysis;
    }

    /**
     * This method is called to draw the histograms resulting from image analysis. It reads the result
     * in the {@link #histograms} list field, and use the JFreeChart library to draw a nice
     * plot window. If the {@link #fitResults()} method was called before, the fits are also drawn.
     *
     * @return  a {@link JFrame} containing the histogram plots, which setVisible(boolean) method must
     * be called in order to be displayed
     */
    public JFrame plotResults() {
        final XYSeriesCollection histogram_plots = new XYSeriesCollection();
        final LookupPaintScale lut = createLUT(histograms.size());
        final String[] names = makeNames();
        XYSeries series;

        // Shift histograms

        // Wrap shifting angle to [-90  90[
        double wrapped_angle = ((bin_start+90)  % 180 + 180) % 180 - 90;
        int wrap_index = 0;
        for (int i = 0; i < bins.length; i++) {
            if (wrapped_angle <= Math.toDegrees(bins[i])) {
                wrap_index = i;
                break;
            }
        }

        // Wrap bins
        double[] wrapped_bins = new double[nbins];
        for (int i = 0; i < wrapped_bins.length; i++) {
            wrapped_bins[i] = Math.toDegrees(bins[wrap_index] + (bins[1]-bins[0])*i);
        }

        // This is where we shift histograms
        double[] dir;
        for (int i = 0; i < histograms.size(); i++) {
            dir = histograms.get(i);
            series = new XYSeries(names[i]);
            int index = 0;
            for (int j = wrap_index; j < nbins; j++) {
                series.add(wrapped_bins[index], dir[j]);
                index++;
            }
            for (int j = 0; j < wrap_index; j++) {
                series.add(wrapped_bins[index], dir[j]);
                index++;
            }
            histogram_plots.addSeries(series);
        }
        histogram_plots.setIntervalWidth(Math.toDegrees(bins[1]-bins[0]));

        // Create chart with histograms
        final JFreeChart chart = ChartFactory.createHistogram(
                "Directionality histograms",
                "Direction (°)",
                "Amount",
                histogram_plots,
                PlotOrientation.VERTICAL,
                true,
                true,
                false);

        // Set the look of histograms
        final XYPlot plot = (XYPlot) chart.getPlot();
        final ClusteredXYBarRenderer renderer = new ClusteredXYBarRenderer(0.3, false);
        float color_index;
        for (int i = 0; i < histograms.size(); i++) {
            color_index = (float)i/(float)(histograms.size()-1);
            renderer.setSeriesPaint(i, lut.getPaint(color_index) );
        }
        plot.setRenderer(0, renderer);

        // Draw fit results
        if (null != params_from_fit) {
            // Make new X
            final double[] X = new double[bins.length*10]; // oversample 10 times
            for (int i = 0; i < X.length; i++) {
                X[i] = (wrapped_bins[0] + (wrapped_bins[nbins-1]-wrapped_bins[0])/X.length * i);
            }
            // Create dataset
            final XYSeriesCollection fits = new XYSeriesCollection();
            XYSeries fit_series;
            double val, center, xn;
            double[] params;
            final double half_range = Math.PI/2;
            for (int i = 0; i < histograms.size(); i++) { // we have to deal with periodic issue here too
                params = params_from_fit.get(i).clone();
                center = params[2];
                fit_series = new XYSeries(names[i]);
                for (int j = 0; j < X.length; j++) {
                    xn = Math.toRadians(X[j]); // back to radians, for the fit
                    if (Math.abs(xn-center) > half_range ) { // too far
                        if (xn>center) {
                            xn = xn - 2*half_range;
                        } else {
                            xn = xn + 2*half_range;
                        }
                    }
                    val = CurveFitter.f(CurveFitter.GAUSSIAN, params, xn);
                    fit_series.add(X[j], val);
                }
                fits.addSeries(fit_series);
            }
            plot.setDataset(1, fits);
            plot.setRenderer(1, new XYLineAndShapeRenderer(true, false));
            for (int i = 0; i < histograms.size(); i++) {
                color_index = (float)i/(float)(histograms.size()-1);
                plot.getRenderer(1).setSeriesPaint(i, lut.getPaint(color_index) );
            }

        }
        plot.getDomainAxis().setRange(wrapped_bins[0], wrapped_bins[nbins-1]);

        final ChartPanel chartPanel = new ChartPanel(chart);
        chartPanel.setPreferredSize(new java.awt.Dimension(500, 270));
        JFrame window = new JFrame("Directionality for "+imp.getShortTitle()+" (using "+method.toString()+")");
        window.add(chartPanel);
        window.validate();
        window.setSize(new java.awt.Dimension(500, 270));
        return window;
    }

    /**
     * This method tries to fit a gaussian to the highest peak of each directionality histogram,
     * and store fit results in the {@link #params_from_fit} field. The goodness of fit will be
     * stored in {@link #goodness_of_fit}.
     */
    public void fitHistograms() {
        if (null == histograms)
            return;

        params_from_fit = new ArrayList<double[]>(histograms.size());
        goodness_of_fit = new double[histograms.size()];
        double[] dir;
        double[] init_params = new double[4];
        double[] params = new double[4];
        double[] padded_dir;
        double[] padded_bins;

        double ymax, ymin;
        int imax, shift_index, current_index;

        // Prepare fitter and function
        CurveFitter fitter = null;

        // Loop over slices
        for (int i = 0; i < histograms.size(); i++) {

            dir = histograms.get(i);

            // Infer initial values
            ymax = Double.NEGATIVE_INFINITY;
            ymin = Double.POSITIVE_INFINITY;
            imax = 0;
            for (int j = 0; j < dir.length; j++) {
                if (dir[j] > ymax) {
                    ymax = dir[j];
                    imax = j;
                }
                if (dir[j]<ymin) {
                    ymin = dir[j];
                }
            }

            // Shift found peak to the center (periodic issue) and add to fitter
            padded_dir 	= new double[bins.length];
            padded_bins = new double[bins.length];
            shift_index = bins.length/2 - imax;

            for (int j = 0; j < bins.length; j++) {
                current_index = j - shift_index;
                if (current_index < 0) {
                    current_index += bins.length;
                }
                if (current_index >= bins.length) {
                    current_index -= bins.length;
                }
                padded_dir[j] 	= dir[current_index];
                padded_bins[j] 	= bins[j];
            }
            fitter = new CurveFitter(padded_bins, padded_dir);

            init_params[0] = ymin; // base
            init_params[1] = ymax; // peak value
            init_params[2] = padded_bins[bins.length/2]; // peak center with padding
            init_params[3] = 2 * ( bins[1] - bins[0]); // std

            // Do fit
            fitter.doFit(CurveFitter.GAUSSIAN);
            params = fitter.getParams();
            goodness_of_fit[i] = fitter.getFitGoodness();
            if (shift_index < 0) { // back into orig coordinates
                params[2] += (bins[-shift_index]-bins[0]);
            } else {
                params[2] -= (bins[shift_index]-bins[0]);
            }
            params[3] = Math.abs(params[3]); // std is positive
            params_from_fit.add(params);
        }
        fit_string = fitter.getFormula();
    }

    public double[] BGSubDir(double[] dir) {
        double min = Double.POSITIVE_INFINITY;

        for (int i=0;i<dir.length;i++) {
            if (dir[i] < min) {
                min = dir[i];
            }
        }

        double[] dir_sub = new double[dir.length];
        for (int i=0;i<dir_sub.length;i++) {
            dir_sub[i] = dir[i] - min;
        }

        return dir_sub;

    }

    public double[] calculateSpreadMeasures(double[] dir) {
        double n_meas = 0;
        double n_meas_sub = 0;
        double real = 0;
        double imag = 0;
        double[] meas = new double[5];

        // Basic calculations for later
        for (int i=0;i<dir.length;i++) {
            real += dir[i]*Math.cos(bins[i]*4);
            imag += dir[i]*Math.sin(bins[i]*4);
            n_meas += dir[i];
        }

        // Circular mean
        Complex z = new Complex(real,imag);
        z.divide(new Complex(n_meas,0));
        double th_mean = z.getArgument()/4;
        th_mean = ((th_mean+(Math.PI/2))%(Math.PI/2))-(Math.PI/2);
        meas[0] = th_mean*180/Math.PI;

        // Circular dispersion
        meas[1] = z.abs();

        // Alignment index (full data)
        // Multiplying bins[i] and th_mean by 2 to account for using 90 degs range rather than 180 degs.  Checked
        // this in MATLAB and with the extra factors of 2 in there the function does cycle every 90 degs rather
        // than 180 degs.  For perfect alignment of a bin with the mean the cos(2*bins[i]-2*th_mean) yields 1 and
        // for perfect misalignment cos(2*bins[i]-2*th_mean) yields 0.
        double AI = 0;
        for (int i=0;i<dir.length;i++) {
            AI += dir[i]*(2*Math.pow(Math.cos(2*bins[i]-2*th_mean),2)-1);
        }
        AI /= n_meas;
        meas[2] = AI;

        // Alignment index (BG subtracted)
        double[] dir_sub = BGSubDir(dir);
        for (int i=0;i<dir.length;i++) {
            n_meas_sub += dir_sub[i];
        }
        double AI_sub = 0;
        for (int i=0;i<dir_sub.length;i++) {
            AI_sub += dir_sub[i]*(2*Math.pow(Math.cos(2*bins[i]-2*th_mean),2)-1);
        }
        AI_sub /= n_meas_sub;
        meas[3] = AI_sub;
        meas[4] = dir[0]-dir_sub[0];

        return meas;

    }

    /**
     * This method displays the fit analysis results in a {@link JTable}.
     *
     * @return  a {@link JFrame} containing the table; its setVisible(boolean) method must
     * be called in order to be displayed
     */
    public JFrame displayFitAnalysis() {
        if (null == params_from_fit) {
            return null;
        }
        // Display result
        String[] column_names = {
                "Slice",
                "Direction (°)",
                "Dispersion (°)",
                "Amount",
                "Goodness",
                "Circ. mean",
                "Circ. disp (0-1)",
                "AI",
                "AI (BG sub)",
                "BG val"};
        Object[][]  table_data = new Object[params_from_fit.size()][column_names.length];
        final String[] names = makeNames();
        final ArrayList<double[]> fit_analysis = getFitAnalysis();
        double[] analysis = null;

        for (int i = 0; i < table_data.length; i++) {
            analysis = fit_analysis.get(i);
            table_data[i][0]	= names[i];
            table_data[i][1]	= String.format("%.2f", Math.toDegrees(analysis[0])); // peak center
            table_data[i][2]	= String.format("%.2f", Math.toDegrees(analysis[1])); // standard deviation
            table_data[i][3] 	= String.format("%.2f", analysis[2]); // amount
            table_data[i][4] 	= String.format("%.2f", analysis[3]); // goodness of fit
            table_data[i][5]    = String.format("%.2f", analysis[4]); // circular mean
            table_data[i][6]    = String.format("%.2f", analysis[5]); // circular stdev
            table_data[i][7]    = String.format("%.2f", analysis[6]); // alignment index
            table_data[i][8]    = String.format("%.2f", analysis[7]); // alignment index (background subtracted)
            table_data[i][9]    = String.format("%.4f", analysis[8]); // background (min value)
        }
        JTable table = new JTable(table_data, column_names);
        table.setPreferredScrollableViewportSize(new Dimension(500, 70));

        JScrollPane scrollPane = new JScrollPane(table);
        table.setAutoResizeMode(JTable.AUTO_RESIZE_ALL_COLUMNS);

        JPanel		table_panel = new JPanel(new GridLayout());
        table_panel.add(scrollPane);
        JFrame 		frame = new JFrame("Directionality analysis for "+imp.getShortTitle()+" (using "+method.toString()+")");

        frame.setDefaultCloseOperation(JFrame.DISPOSE_ON_CLOSE);
        //Create and set up the content pane.
        frame.setContentPane(table_panel);

        //Display the window.
        frame.pack();
        return frame;
    }
	
	
	
	
	
	
	
	
	/*
	 * SETTERS AND GETTERS
	 */


    /**
     * Set the image for analysis. Calling this method resets the field {@link #histograms} to null.
     */
    public void setImagePlus(ImagePlus imp) {
        this.imp = imp;
        histograms = null;
    }

    /**
     * Get the image analyzed.
     */
    public ImagePlus getImagePlus() {
        return imp;
    }

    /**
     * Return the parameters of the gaussian fit of the main peak in histogram. Results
     * are arranged in an ArrayList of double[], one array per slice analyzed.
     * If the fit was not done prior to this method call, it is called. If the
     * method {@link #computesHistograms()} was not called, null is returned.
     * <p>
     * The double array is organized as follow, for the fitting model y = a + (b-a)*exp(-(x-c)*(x-c)/(2*d*d))
     * <ol start=0>
     * 	<li> a
     * 	<li> b
     *  <li> x
     *  <li> d
     * </ul>
     *
     * @return  the fitting parameters
     * @see {@link #getGoodnessOfFit()}, {@link #getHistograms()}, {@link #getBins()}
     */
    public ArrayList<double[]> getFitParameters() {
        if (null == params_from_fit) {
            fitHistograms();
        }
        return params_from_fit;
    }

    /**
     * Return the goodness of fit for the gaussian fit; 1 is good, 0 is bad. One value per slice.
     * If the fit was not done prior to this method call, it is called. If the
     * method {@link #computesHistograms()} was not called, null is returned.
     * @see {@link #getFitParameters()}, {@link #getHistograms()}, {@link #getBins()}
     * @return the goodness of fit
     */
    public double[] getGoodnessOfFit() {
        if (null == params_from_fit) {
            fitHistograms();
        }
        return goodness_of_fit;
    }

    /**
     * Return the directionality histograms as an ArrayList of double[], one array
     * per slice.
     * @see {@link #getBins()}, {@link #getFitParameters()}, {@link #getGoodnessOfFit()}
     * @return  the directionality histograms; is null if the method {@link #computesHistograms()}
     * was not called before.
     */
    public ArrayList<double[]> getHistograms() {
        return histograms;
    }

    /**
     * Return the center of the bins for the directionality histograms. They are in degrees.
     * @see {@link #getHistograms()}, {@link #getFitParameters()}, {@link #getGoodnessOfFit()}
     * @return  the bin centers, in degrees
     */
    public double[] getBins() {
        final double[] degree_bins = new double[nbins];
        for (int i = 0; i < degree_bins.length; i++) {
            degree_bins[i] = bin_start + 180 *  i * (bins[i]+Math.PI/2)/Math.PI ;
        }
        return degree_bins;
    }

    /**
     * Set the desired number of bins. This resets the {@link #histograms} field to null.
     */
    public void setBinNumber(int nbins) {
        this.nbins = nbins;
        prepareBins(nbins, true);
        histograms = null;
    }

    /**
     * Return the current number of bins for this instance.
     * @return
     */
    public int getBinNumber() {
        return nbins;
    }

    /**
     * Set the desired start for the angle bins, in degrees. This resets the {@link #histograms} field to null.
     */
    public void setBinStart(double bin_start) {
        this.bin_start = bin_start;
        histograms = null;
    }

    /**
     * Return the current value for angle bin start, in degrees.
     */
    public double getBinStart() {
        return bin_start;
    }

    /**
     * Set the desired method for analysis. This resets the {@link #histograms} field to null.
     * @see {@link AnalysisMethod}
     */
    public void setMethod(AnalysisMethod method) {
        this.method = method;
        histograms = null;
    }

    /**
     * Return the analysis method used by this instance.
     * @return
     */
    public AnalysisMethod getMethod() {
        return method;
    }

    /**
     * Set the debug flag.
     */
    public void setDebugFlag(boolean flag) {
        this.debug = flag;
    }

    /**
     * Set the build orientation map flag
     */
    public void setBuildOrientationMapFlag(boolean flag) {
        this.build_orientation_map = flag;
    }

    /**
     * Return the orientation map as an {@link ImageStack}, one slice per slice in the source image.
     * Return null if the orientation map flag was not set, or if computation was not done.
     */
    public ImageStack getOrientationMap() {
        return orientation_map;
    }
	
	
	
	
	
	
	/*
	 * PRIVATE METHODS
	 */


    /**
     * Display the dialog when the plugin is launched from ImageJ. A successful interaction will
     * result in setting the {@link #nbins}, {@link #bin_start}, {@link #display_table}
     * and {@link #debug} fields.
     * @return  true is the user has pressed the 'Cancel' button.
     */
    private boolean showDialog() {

        // Prepare dialog
        String current = imp.getTitle();
        String[] method_names = new String[AnalysisMethod.values().length];
        for (int i = 0; i < method_names.length; i++) {
            method_names[i] = AnalysisMethod.values()[i].toString();
        }

        // Layout dialog
        GenericDialog gd = new GenericDialog(PLUGIN_NAME + " v" + VERSION_STR);
        gd.addMessage(current);
        gd.addChoice("Method:", method_names, setting_method.toString());
        gd.addNumericField("Nbins: ", setting_nbins, 0);
        gd.addNumericField("Histogram start", setting_bin_start , 0, 4, "°");
        gd.addCheckbox("Build orientation map", setting_build_orientation_map);
        gd.addCheckbox("Display_color_wheel", setting_display_color_wheel);
        gd.addCheckbox("Display_table", setting_display_table);
        gd.addCheckbox("Debug", setting_debug);
        gd.showDialog();

        // Collect dialog settings
        if (gd.wasCanceled())
            return true;
        String chosen_method = gd.getNextChoice();
        for (int i = 0; i < method_names.length; i++) {
            if (chosen_method.equals(method_names[i])) {
                method = AnalysisMethod.values()[i];
                break;
            }
        }
        setting_method = method;

        // Reflect user settings in fields
        nbins = (int) gd.getNextNumber();
        bin_start = gd.getNextNumber();
        build_orientation_map = gd.getNextBoolean();
        display_color_wheel = gd.getNextBoolean();
        display_table = gd.getNextBoolean();
        debug = gd.getNextBoolean();

        // Store last user selected settings in default
        setting_nbins = nbins;
        setting_bin_start = bin_start;
        setting_build_orientation_map = build_orientation_map;
        setting_display_color_wheel = display_color_wheel;
        setting_display_table = display_table;
        setting_debug = debug;
        return false;
    }

    /**
     * This method is used to initialize variables required for the Fourier analysis
     * after parameters have been set by the user.
     */
    private void initFourierFields() {
        if (null == imp)
            return;

        // Compute dimensions
        width = imp.getWidth();
        height = imp.getHeight();
        if ( width == height) {
            npadx = 1;
            npady = 1;
            long_side = width;
            small_side = width;
            step = 0;
        } else {
            small_side = Math.min(width, height);
            long_side  = Math.max(width, height);
            int npad = long_side / small_side + 1;
            if (width == long_side) {
                npadx = npad;
                npady = 1;
            } else {
                npadx = 1;
                npady = npad;
            }
            int delta = (long_side - small_side);
            step = delta / (npad-1);
        }

        // Computes power of 2 image dimension
        pad_size = 2;
        while(pad_size<small_side) pad_size *= 2;
        padded_square_block = new FloatProcessor(pad_size, pad_size);

        // Prepare windowing
        window = getBlackmanProcessor(small_side, small_side);
        window_pixels = (float[]) window.getPixels();

        // Prepare polar coordinates
        r = makeRMatrix(pad_size, pad_size);
        theta = makeThetaMatrix(pad_size, pad_size);

        // Prepare filters
        filters = makeFftFilters();

        if (debug) {
            new ImagePlus("Angular filters", filters).show();
        }
    }

    /**
     * This method implements the local gradient orientation analysis method.
     * <p>
     * The gradient is calculated using a 5x5 Sobel filter. The gradient orientation
     * from -pi/2 to pi/2 is calculated and put in the histogram. The histogram
     * get the square of the norm as value, so that only strong gradient contribute to it.
     * We use the square of the norm, so that the histogram calculated with this method
     * has the same dimension that with the Fourier method.
     *
     * @see #fourier_component(FloatProcessor)
     *
     */
    private final double[] local_gradient_orientation(final FloatProcessor ip) {
//		double[] dir = new double[nbins]; // histo with #bins
        final double[] norm_dir = new double[nbins]; // histo from -pi to pi;
        final FloatProcessor grad_x = (FloatProcessor) ip.duplicate();
        final FloatProcessor grad_y = (FloatProcessor) ip.duplicate();
        final Convolver convolver = new Convolver();
        final float[] kernel_y = new float[] {
                -2f,  	-1f, 	0f, 	1f, 	2f,
                -3f,  	-2f,  	0f, 	2f, 	3f,
                -4f, 	-3f, 	0f, 	3f, 	4f,
                -3f,  	-2f,  	0f, 	2f, 	3f,
                -2f,  	-1f,  	0f, 	1f, 	2f		} ; // That's gx, but we want to have a 90º shift, to comply to the rest of the plugin
        final float[] kernel_x = new float[] {
                2f, 	3f, 	4f, 	3f, 	2f,
                1f, 	2f, 	3f, 	2f, 	1f,
                0, 		0, 		0, 		0, 		0,
                -1f, 	-2f, 	-3f, 	-2f, 	-1f,
                -2f, 	-3f, 	-4f, 	-3f, 	-2f		};

        convolver.convolveFloat(grad_x, kernel_x, 5, 5);
        convolver.convolveFloat(grad_y, kernel_y, 5, 5);

        final float[] pixels_gx = (float[]) grad_x.getPixels();
        final float[] pixels_gy = (float[]) grad_y.getPixels();
        final float[] pixels_theta = new float[pixels_gx.length];
        final float[] pixels_r = new float[pixels_gx.length];

        double norm, max_norm = 0.0;
        double angle;
        int histo_index;
        float dx, dy;
        for (int i = 0; i < pixels_gx.length; i++) {
            dx = pixels_gx[i];
            dy =  - pixels_gy[i]; // upright orientation
            norm = dx*dx+dy*dy; // We keep the square so as to have the same dimension that Fourier components analysis
            if (norm > max_norm) {
                max_norm = norm;
            }
            angle = Math.atan(dy/dx);
            pixels_theta[i] = (float) (angle * 180.0 / Math.PI); // deg, -90º to 90º
            pixels_r[i] = (float) norm;
            histo_index = (int) ((nbins/2.0) * (1 + angle / (Math.PI/2)) ); // where to put it
            if (histo_index == nbins) {
                histo_index = 0; // circular shift in case of exact vertical orientation
            }
            norm_dir[histo_index] += norm; // we put the norm, the stronger the better
        }

        if (build_orientation_map) {
            final float[] pixels = (float[]) ip.getPixels();
            float max_brightness = Float.NEGATIVE_INFINITY;
            float min_brightness = Float.POSITIVE_INFINITY;

            for (int i = 0; i < pixels.length; i++) {
                if (pixels[i] > max_brightness){
                    max_brightness = pixels[i];
                }
                if (pixels[i] < min_brightness) {
                    min_brightness = pixels[i];
                }
            }
            final ColorProcessor cp = new ColorProcessor(ip.getWidth(), ip.getHeight());
            final byte[] H = new byte[pixels_r.length];
            final byte[] S = new byte[pixels_r.length];
            for (int i = 0; i < pixels_r.length; i++) {
                H[i] = (byte) (255.0 * (pixels_theta[i]+90.0)/180.0);
                S[i] = (byte) (255.0 * pixels_r[i] / max_norm) ; //Math.log10(1.0 + 9.0*pixels_r[i] / max_norm) );
            }
            final byte[] B = (byte[]) ip.convertToByte(true).getPixels();
            cp.setHSB(H, S, B);
            orientation_map.addSlice(makeNames()[slice_index], cp);
        }

        return norm_dir;
    }

    /**
     * This method implements the Fourier component analysis method. The method {@link #initFourierFields()}
     * must be called before this method is.
     * <p>
     * Images are chopped in squares, and the Fourier spectrum of each square is calculated.
     * For the spectrum, we get the angular component using the filters generated by {@link #makeFftFilters()}.
     * <p>
     * We return the results as a double array, containing the amount of orientation for each angles
     * specified in the {@link #bins} field.
     * @see {@link #local_gradient_orientation(FloatProcessor)}
     */
    private final double[] fourier_component(FloatProcessor ip) {
        final Roi original_square = new Roi((pad_size-small_side)/2, (pad_size-small_side)/2, small_side, small_side);

        float[] fpx, spectrum_px;
        final double[] dir = new double[nbins];
        ImageProcessor square_block;
        Roi square_roi;
        FHT fft, pspectrum;
        FloatProcessor small_pspectrum;

        ImageStack spectra = null;
        if (debug) {
            spectra = new ImageStack(small_side, small_side);
        }

        FloatProcessor[] hue_arrays = null, saturation_arrays = null;
        if (build_orientation_map) {
            hue_arrays = new FloatProcessor[npadx*npady];
            saturation_arrays = new FloatProcessor[npadx*npady];
        }

        // Overall maximum of the weights
        float max_norm =0.0f;
        // If the image is not square, split it in small square padding all the image
        for (int ix = 0; ix<npadx; ix++) {

            for (int iy = 0; iy<npady; iy++) {

                // Extract a square block from the image
                square_roi = new Roi( ix*step, iy*step, small_side, small_side );
                ip.setRoi(square_roi);
                square_block = ip.crop();

                // Window the block
                float[] block_pixels = (float[]) square_block.getPixels();
                for (int i = 0; i < block_pixels.length; i++) {
                    block_pixels[i] *= window_pixels[i];
                }

                // Pad the block with a power of 2 size
                padded_square_block.setValue(0.0);
                padded_square_block.fill();
                padded_square_block.insert(square_block, (pad_size-small_side)/2, (pad_size-small_side)/2);

                // Computes its FFT
                fft = new FHT(padded_square_block);
                fft.setShowProgress(false);
                fft.transform();
                fft.swapQuadrants();

                // Get a centered power spectrum with right size
                pspectrum = fft.conjugateMultiply(fft);
                pspectrum .setRoi(original_square);
                small_pspectrum = (FloatProcessor) pspectrum.crop();
                spectrum_px = (float[]) pspectrum.getPixels(); //small_pspectrum.getPixels();

                if (debug) {
                    spectra.addSlice("block nbr "+(ix+1)*(iy+1), displayLog(small_pspectrum));
                }

                // For orientation map
                float[] weights = null, max_weights = null, best_angle = null;
                FHT tmp;
                FloatProcessor small_tmp;
                float[] tmp_px, small_tmp_px;


                if (build_orientation_map) {
                    weights 	= new float[small_side * small_side];
                    max_weights = new float[small_side * small_side];
                    best_angle 	= new float[small_side * small_side];
                }

                // Loop over all bins
                for (int bin=0; bin<nbins; bin++) {

                    // Get filter pixels
                    fpx = (float[]) filters.getPixels(bin+1);

                    // Loop over all pixels
                    if (build_orientation_map) {

                        tmp = fft.getCopy();
                        tmp.setShowProgress(false);
                        tmp_px = (float[]) tmp.getPixels();
                        for (int i = 0; i < spectrum_px.length; i++) {
                            // Computes angular density
                            dir[bin] += spectrum_px[i] * fpx[i]; // will sum out with every block
                            // Build orientation map if needed
                            tmp_px[i] *= fpx[i];
                        }
                        tmp.inverseTransform();
                        tmp.setRoi(original_square);
                        small_tmp = (FloatProcessor) tmp.crop();

                        // Build angular statistics arrays -> 2nd loop
                        small_tmp_px = (float[]) small_tmp.getPixels();
                        for (int j = 0; j < small_tmp_px.length; j++) {
                            weights[j] = small_tmp_px[j] * small_tmp_px[j];
                            if (weights[j] > max_weights[j]) {
                                max_weights[j] = weights[j];
                                best_angle[j] = (float) bins[bin]; // rad, [-pi/2 - pi/2[
                            }
                            // Overall maximum calculation
                            if (weights[j] > max_norm) {
                                max_norm = weights[j];
                            }
                        }

                    } else {

                        for (int i = 0; i < spectrum_px.length; i++) {
                            // Computes angular density, and that's all
                            dir[bin] += spectrum_px[i] * fpx[i]; // will sum out with every block
                        }
                    }

                } // end loop over all bins

                // Store results
                if (build_orientation_map) {
                    hue_arrays[ix+npadx*iy] = new FloatProcessor(ip.getWidth(), ip.getHeight());
                    hue_arrays[ix+npadx*iy].insert(new FloatProcessor(small_side, small_side, best_angle, null), ix*step, iy*step);
                    saturation_arrays[ix+npadx*iy] = new FloatProcessor(ip.getWidth(), ip.getHeight());
                    saturation_arrays[ix+npadx*iy].insert(new FloatProcessor(small_side, small_side, max_weights, null), ix*step, iy*step);
                }
            }
        }

        // Reconstruct final orientation map
        if (build_orientation_map) {
            FloatProcessor big_hue = new FloatProcessor(ip.getWidth(), ip.getHeight());
            FloatProcessor big_saturation = new FloatProcessor(ip.getWidth(), ip.getHeight());
            float[] big_hue_px = (float[]) big_hue.getPixels();
            float[] big_saturation_px = (float[]) big_saturation.getPixels();
            float[] saturation_px = null, hue_px = null;
            for (int ix = 0; ix<npadx; ix++) {
                for (int iy = 0; iy<npady; iy++) {
                    hue_px = (float[]) hue_arrays[ix+npadx*iy].getPixels();
                    saturation_px = (float[]) saturation_arrays[ix+npadx*iy].getPixels();
                    for (int i = 0; i < big_hue_px.length; i++) {
                        if ((255*saturation_px[i]/max_norm) >= big_saturation_px[i]) {
                            big_saturation_px[i] = (255*saturation_px[i]/max_norm);
//							big_hue_px[i] = (float) ( 255 *  ( ( 1 + hue_px[i]/Math.PI ) % 1 ) ); 
                            big_hue_px[i] = (float) ( 255 *  ( ( 0.5 + hue_px[i]/Math.PI )  ) );
                        }
                    }
                }
            }

            ByteProcessor big_brightness = (ByteProcessor) ip.convertToByte(true);
            ColorProcessor cp = new ColorProcessor(ip.getWidth(), ip.getHeight());
            cp.setHSB(
                    (byte[]) big_hue.convertToByte(false).getPixels(),
                    (byte[]) big_saturation.convertToByte(false).getPixels(),
                    (byte[]) big_brightness.getPixels()
            );
            orientation_map.addSlice(makeNames()[slice_index], cp);
        }

        if (debug) {
            new ImagePlus("Log10 power FFT of "+makeNames()[slice_index], spectra).show();
        }

        return dir;
    }

    /**
     * This method generates the angular filters used by the Fourier analysis. It reads the fields {@link #nbins},
     * {@link #bin_start} to determine how many individual angle filter to generate, and {@link #pad_size}
     * to determine the image filter size. As such, they must be set before calling this method.
     *
     * @return  an {@link ImageStack} made of each individual angular filter
     * @see {@link #fourier_component(FloatProcessor)}, {@link #prepareBins()}
     */
    private final ImageStack makeFftFilters() {
        final ImageStack filters = new ImageStack(pad_size, pad_size, nbins);
        float[] pixels;

        final float[] r_px = (float[]) r.getPixels();
        final float[] theta_px = (float[]) theta.getPixels();

        double current_r, current_theta, theta_c, angular_part, radial_part;
        final double theta_bw = Math.PI/(nbins-1);
        final double r_c = pad_size / 4;
        final double r_bw = r_c/2;

        for (int i=1; i<= nbins; i++) {

            pixels = new float[pad_size*pad_size];
            theta_c = bins[i-1]+Math.PI/2;

            for (int index = 0; index < pixels.length; index++) {

                current_r = r_px[index];
                if ( current_r < FREQ_THRESHOLD || current_r > pad_size/2) {
                    continue;
                }
                radial_part = Math.exp( -(current_r-r_c)*(current_r-r_c)/(r_bw*r_bw));

                current_theta = theta_px[index];
                if ( Math.abs(current_theta-theta_c) < theta_bw) {
                    angular_part = Math.cos( (current_theta-theta_c) / theta_bw * Math.PI / 2.0) ;
                    angular_part = angular_part * angular_part;

                } else if (
                        Math.abs(current_theta-(theta_c-Math.PI)) < theta_bw
                                || Math.abs(current_theta-2*Math.PI-(theta_c-Math.PI)) < theta_bw
                        ) {
                    angular_part = Math.cos( (current_theta-theta_c) / theta_bw * Math.PI / 2.0) ;
                    if (nbins % 2 == 0) {
                        angular_part = 1 - angular_part * angular_part;
                    } else {
                        angular_part = angular_part * angular_part;
                    }
                } else 	{
                    continue; // leave it to 0
                }

                pixels[index] = (float)(angular_part * radial_part);

            }

            filters.setPixels(pixels, i);
            filters.setSliceLabel("Angle: "+String.format("%.1f",theta_c*180/Math.PI), i);
        }
        return filters;
    }

    /**
     * This method generate a name for each analyzed slice, to display in result tables.
     *
     * @return  a String array with the names
     */
    private final String[] makeNames() {
        final int n_slices = imp.getStack().getSize();
        String[] names;
        String label;
        if (imp.getType() == ImagePlus.COLOR_RGB) {
            names = new String[2*3*n_slices];
            for (int i=0; i<n_slices; i++) {
                label = imp.getStack().getShortSliceLabel(i+1);
                if (null == label) {
                    names[0+i*3*2] = "Slice_"+(i+1)+"R_0-90";
                    names[1+i*3*2] = "Slice_"+(i+1)+"G_0-90";
                    names[2+i*3*2] = "Slice_"+(i+1)+"B_0-90";
                    names[3+i*3*2] = "Slice_"+(i+1)+"R_90-180";
                    names[4+i*3*2] = "Slice_"+(i+1)+"G_90-180";
                    names[5+i*3*2] = "Slice_"+(i+1)+"B_90-180";
                } else {
                    names[0+i*3*2] = label+"_R_0-90";
                    names[1+i*3*2] = label+"_G_0-90";
                    names[2+i*3*2] = label+"_B_0-90";
                    names[3+i*3*2] = label+"_R_90-180";
                    names[4+i*3*2] = label+"_G_90-180";
                    names[5+i*3*2] = label+"_B_90-180";
                }
            }
        } else {
            if (n_slices <= 1) {
                return new String[] { imp.getShortTitle()+"_0-90", imp.getShortTitle()+"_90-180" };
            }
            names = new String[2*n_slices];
            for (int i=0; i<n_slices; i++) {
                label = imp.getStack().getShortSliceLabel(i+1);
                if (null == label) {
                    names[0+i*2] = "Slice_"+(i+1)+"_0-90";
                    names[1+i*2] = "Slice_"+(i+1)+"_90-180";
                } else {
                    names[0+i*2] = label+"_0-90";
                    names[1+i*2] = label+"_90-180";
                }
            }
        }
        return names;
    }
	
	
	
	
	
	
	
	/*
	 * STATIC METHODS
	 */


    public static final ImagePlus generateColorWheel() {
        final int cw_height= 256;
        final int cw_width = cw_height/2;
        final ColorProcessor color_ip = new ColorProcessor(cw_width, cw_height);
        FloatProcessor R = makeRMatrix(cw_height, cw_height);
        FloatProcessor T = makeThetaMatrix(cw_height, cw_height);
        final Roi half_roi = new Roi(cw_height/2, 0, cw_width, cw_height);
        R.setRoi(half_roi);
        R = (FloatProcessor) R.crop();
        T.setRoi(half_roi);
        T = (FloatProcessor) T.crop();
        final float[] r = (float[]) R.getPixels();
        final float[] t = (float[]) T.getPixels();
        final byte[] hue = new byte[r.length];
        final byte[] sat = new byte[r.length];
        final byte[] bgh = new byte[r.length];
        for (int i = 0; i < t.length; i++) {
            if (r[i] > cw_height) {
                hue[i] = (byte) 255;
                sat[i] = (byte) 255;
                bgh[i] = 0;
            } else {
                hue[i] = (byte) ( 255 * (t[i]+Math.PI/2)/Math.PI);
                sat[i] = (byte) ( 255 * r[i]/cw_width);
                bgh[i] = (byte) 255;
            }
        }
        color_ip.setHSB(hue, sat, bgh);
        final ImagePlus imp = new ImagePlus("Color wheel", color_ip);
        return imp;
    }


    protected static final void addColorMouseListener(final ImageCanvas canvas) {

        MouseMotionListener ml = new MouseMotionListener() {
            public void mouseDragged(MouseEvent e) {}
            public void mouseMoved(MouseEvent e) {
                Point coord = canvas.getCursorLoc();
                int x = coord.x;
                int y = coord.y;
                try {
                    final ColorProcessor cp = (ColorProcessor) canvas.getImage().getProcessor();
                    final int c = cp.getPixel(x, y);
                    final int r = (c&0xff0000) >>16;
                    final int g = (c&0xff00)>>8;
                    final int b = c&0xff;
                    final float[] hsb = Color.RGBtoHSB(r, g, b, null);
                    final float angle = hsb[0] * 180 - 90;
                    final float amount = hsb[1];
                    IJ.showStatus( String.format("Orientation: %5.1f ° - Amont: %5.1f %%", angle, 100*amount));
                } catch (ClassCastException cce) {
                    return;
                }
            }};
        canvas.addMouseMotionListener(ml);
    }


    /**
     * Generate a bin array of angle in degrees, from -pi/2 to pi/2.
     * @return a double array of n elements, the angles in radians
     * @param n the number of elements to generate
     */
    protected final static double[] prepareBins(final int n, boolean full_cnd) {
        final double[] bins = new double[n];
        for (int i = 0; i < n; i++) {
            // START OF MODIFICATION
            if (full_cnd) {
                bins[i] = i * Math.PI / n - Math.PI / 2;
            } else {
                bins[i] = i * Math.PI / (2 * n) - Math.PI / 2;
            }
            // END OF MODIFICATION
        }
        return bins;
    }

    /**
     * Utility method to analyze the content of the argument string passed by ImageJ to
     * this plugin using the {@link #setup(String, ImagePlus)} method. Not as clever as it
     * could be.
     * @param  argument_string  the argument string to parse
     * @param  command_str  the command to search for
     * @return  a string containing the value after the command string, null if the command string
     * was not found
     */
    protected final static String parseArgumentString(String argument_string, String command_str) {
        if (argument_string.contains(command_str)) {
            int narg = argument_string.indexOf(command_str)+command_str.length();
            int next_arg = argument_string.indexOf(",", narg);
            if (next_arg == -1) {
                next_arg = argument_string.length();
            }
            String str = argument_string.substring(narg, next_arg);
            return str;
        }
        return null;
    }

    /**
     * This utility method returns a FloatProcessor with the log10 of each pixel in the
     * {@link FloatProcessor} given in argument. Usefull to display power spectrum.
     *
     * @param ip  the source FloatProcessor
     */
    protected static final FloatProcessor displayLog(final FloatProcessor ip) {
        final FloatProcessor log10 = new FloatProcessor(ip.getWidth(), ip.getHeight());
        final float[] log10_pixels = (float[]) log10.getPixels();
        final float[] pixels = (float[]) ip.getPixels();
        for (int i = 0; i < pixels.length; i++) {
            log10_pixels[i] = (float) Math.log10(1+pixels[i]);
        }
        return log10;
    }

    /**
     * This utility generates a <b>periodic</b> Blackman window over n points.
     * @param n  the number of point in the window
     * @return  a double array containing the Blackman window
     * @see #getBlackmanProcessor(int, int)
     */
    protected static final double[] getBlackmanPeriodicWindow1D(final int n) {
        final double[] window = new double[n];
        for (int i = 0; i < window.length; i++) {
            window[i] = 0.42 - 0.5 * Math.cos(2*Math.PI*i/n) + 0.08 * Math.cos(4*Math.PI/n);
        }
        return window;
    }

    /**
     * Generate a 2D Blackman window used in this plugin before computing FFT, so as to avoid the cross
     * artifact at x=0 and y=0.
     * @param nx  the width in pixel of the desired window
     * @param ny
     * @return  the window, as a FloatProcessor
     * @see #getBlackmanPeriodicWindow1D(int)
     */
    protected static  final FloatProcessor getBlackmanProcessor(final int nx, final int ny) {
        final FloatProcessor bpw = new FloatProcessor(nx, ny);
        final float[] pixels = (float[]) bpw.getPixels();
        final double[] bpwx = getBlackmanPeriodicWindow1D(nx);
        final double[] bpwy = getBlackmanPeriodicWindow1D(nx);
        int ix,iy;
        for (int i = 0; i < pixels.length; i++) {
            iy = i / nx;
            ix = i % nx;
            pixels[i] = (float) (bpwx[ix] * bpwy[iy]);
        }
        return bpw;
    }

    /**
     * Generate a 2D matrix of the radius polar coordinates, centered in the middle of the image.
     * @param nx  the width in pixel of the desired matrix
     * @param ny  the height in pixel of the desired matrix
     * @return  the coordinate matrix, as a FloatProcessor, where values range from 0 to
     * sqrt(nx^2+ny^2)/2
     * @see #makeThetaMatrix(int, int)
     */
    protected static final FloatProcessor makeRMatrix(final int nx, final int ny) {
        final FloatProcessor r = new FloatProcessor(nx, ny);
        final float[] pixels = (float[]) r.getPixels();
        final float xc = nx / 2.0f;
        final float yc = ny / 2.0f;
        int ix, iy;
        for (int i = 0; i < pixels.length; i++) {
            iy = i / nx;
            ix = i % nx;
            pixels[i] = (float) Math.sqrt( (ix-xc)*(ix-xc) + (iy-yc)*(iy-yc));
        }
        return r;
    }

    /**
     * Generate a 2D matrix of the angle polar coordinates, centered in the middle of the image.
     * @param nx  the width in pixel of the desired matrix
     * @param ny  the height in pixel of the desired matrix
     * @return  the coordinate matrix, as a FloatProcessor, where angles are in radians, and range
     * from -pi to pi
     * @see #makeRMatrix(int, int)
     */
    protected static final FloatProcessor makeThetaMatrix(final int nx, final int ny) {
        final FloatProcessor theta = new FloatProcessor(nx, ny);
        final float[] pixels = (float[]) theta.getPixels();
        final float xc = nx / 2.0f;
        final float yc = ny / 2.0f;
        int ix, iy;
        for (int i = 0; i < pixels.length; i++) {
            iy = i / nx;
            ix = i % nx;
            pixels[i] = (float) Math.atan2( -(iy-yc), ix-xc); // so that we have upright orientation
        }
        return theta;
    }

    /**
     * Generate a bluish to greenish to redish LUT for the display of histograms.
     * @param ncol  the number of colors in the LUT
     * @return  the LUT
     */
    protected static final LookupPaintScale createLUT(final int ncol) {
        final float[][] colors = new float[][]  {
                {0, 75/255f, 150/255f},
                {0.1f, 0.8f, 0.1f},
                {150/255f, 75/255f, 0}
        };
        final float[] limits = new float[] {0, 0.5f, 1};
        final LookupPaintScale lut = new LookupPaintScale(0, 1, Color.BLACK);
        float val;
        float r, g, b;
        for (int j = 0; j < ncol; j++) {
            val = (float)j/(float)(ncol-0.99f);
            int i = 0;
            for (i = 0; i < limits.length; i++) {
                if (val < limits[i]) {
                    break;
                }
            }
            i = i - 1;
            r = colors[i][0] + (val-limits[i])/(limits[i+1]-limits[i])*(colors[i+1][0]-colors[i][0]);
            g = colors[i][1] + (val-limits[i])/(limits[i+1]-limits[i])*(colors[i+1][1]-colors[i][1]);
            b = colors[i][2] + (val-limits[i])/(limits[i+1]-limits[i])*(colors[i+1][2]-colors[i][2]);
            lut.add(val, new Color(r, g, b));
        }
        return lut;
    }
	
	/*
	 * MAIN METHOD
	 */

    public static void main(String[] args) {
        Class<?> clazz = Directionality2_.class;
        new ImageJ();
        IJ.runMacro("waitForUser(\"wait\")");
        IJ.runPlugIn(clazz.getName(), "");

//		// Generate a test image
//		ImagePlus imp = NewImage.createShortImage("Lines", 400, 400, 1, NewImage.FILL_BLACK);
//		ImageProcessor ip = imp.getProcessor();
//		ip.setLineWidth(4);
//		ip.setColor(Color.WHITE);
//		Line line_30deg 	= new Line(10.0, 412.0, 446.4102, 112.0); // 400px long line, 30º
//		Line line_30deg2 = new Line(10.0, 312.0, 446.4102, 12.0); // 400px long line, 30º
//		Line line_m60deg = new Line(10.0, 10, 300.0, 446.4102); // 400px long line, 60º
//		Line[] rois = new Line[] { line_30deg, line_30deg2, line_m60deg };
//		for ( Line roi : rois) {
//			ip.draw(roi);
//		}
//		GaussianBlur smoother = new GaussianBlur();
//		smoother.blurGaussian(ip, 2.0, 2.0, 1e-2);
//		imp.show();
//
//		AnalysisMethod method;
//		ArrayList<double[]> fit_results;
//		double center;
//
//		Directionality_ da = new Directionality_();
//		da.setImagePlus(imp);
//
//		da.setBinNumber(60);
//		da.setBinStart(-90);
//
//		da.setBuildOrientationMapFlag(false);
//		da.setDebugFlag(false);
//
//
//		method = AnalysisMethod.FOURIER_COMPONENTS;
//		da.setMethod(method);
//		da.computeHistograms();
//		fit_results = da.getFitParameters();
//		center = fit_results.get(0)[2];
//		System.out.println("With method: "+method);
//		System.out.println(String.format("Found maxima at %.1f, expected it at 30°.\n", center, 30));
////		new ImagePlus("Orientation map for "+imp.getShortTitle(),da.getOrientationMap()).show();
//
//		/*
//		method = AnalysisMethod.LOCAL_GRADIENT_ORIENTATION;
//		da.setMethod(method);
//		da.computesHistograms();
//		fit_results = da.getFitParameters();
//		center = fit_results.get(0)[2];
//		System.out.println("With method: "+method);
//		System.out.println(String.format("Found maxima at %.1f, expected it at 30º.\n", center, 30));
//		new ImagePlus("Orientation map for "+imp.getShortTitle(),da.getOrientationMap()).show();
//		 */
//
////		ImagePlus cw = generateColorWheel();
////		cw.show();
////		addColorMouseListener(cw.getCanvas());
//
//		da.plotResults().setVisible(true);
//		da.displayResultsTable().show("Table");


    }

}
